# Supplementary material for: A New Nrf2 Inhibitor Enhances Chemotherapeutic Effects in Glioblastoma Cells Carrying p53 Mutations
Source: Cancers (Basel). 2022 Dec 12;14(24):6120. doi: 10.3390/cancers14246120 (PMC9775980; doi:10.3390/cancers14246120)
Supplement: Supplementary file 1 [file cancers-14-06120-s001.zip]

Archive with 1 entries (1 files):
- cancers-1750378-supplementary.pdf
